# Supplementary material for: Investigation of hs-TnI and sST-2 as Potential Predictors of Long-Term Cardiovascular Risk in Patients with Survived Hospitalization for COVID-19 Pneumonia
Source: Biomedicines. 2022 Nov 10;10(11):2889. doi: 10.3390/biomedicines10112889 (PMC9687975; doi:10.3390/biomedicines10112889)
Supplement: Supplementary file 1 [file biomedicines-10-02889-s001.zip]

Archive with 1 entries (1 files):
- biomedicines-1911917-supplementary.pdf
